# Supplementary material for: Genomic Imprinting at the Porcine DIRAS3 Locus
Source: Animals (Basel). 2021 May 3;11(5):1315. doi: 10.3390/ani11051315 (PMC8147596; doi:10.3390/ani11051315)
Supplement: Supplementary file 1 [file animals-11-01315-s001.zip]

Archive with 1 entries (1 files):
- animals-1215836-supplementary.xlsx
