# Supplementary material for: Genomic Imprinting at the Porcine DIRAS3 Locus
Source: Animals (Basel). 2021 May 3;11(5):1315. doi: 10.3390/ani11051315 (PMC8147596; doi:10.3390/ani11051315)
Supplement: Supplementary file 1 [file animals-11-01315-s001.zip › animals-1215836-supplementary.xlsx]

## Sheet: Sheet1
Table S1: Differentially methylated region (DMR) called by the metilene software. The DMR at the DIRAS3 locus is highlighted.
chr	start	stop	q-value	mean difference: mean g1 (CN) - mean g2 (PA)	#CpGs	p (MWU)	p (2D KS)	mean g1 (CN)	mean g2 (PA)
chr6	140127099	140127953	0.60135	-0.235367	10	0.0007906	0.0022267	0.57887	0.81423
chr6	141232829	141233280	1	-0.243033	10	0.0010302	0.012525	0.4023	0.64533
chr6	141318808	141318941	1	-0.201231	13	0.0025028	0.047816	0.69344	0.89467
chr6	142025841	142026640	1	0.247633	10	0.045945	0.05276	0.77637	0.52873
chr6	142515695	142515967	0.6674	-0.227278	12	0.00030012	0.0028074	0.44922	0.6765
chr6	143447850	143448678	1	-0.254167	10	0.01471	0.0994	0.3981	0.65227
chr6	143494709	143495345	1	-0.218056	12	0.041503	0.10772	0.48464	0.70269
chr6	144539694	144540360	0.14093	-0.213547	25	1.972e-05	0.00010352	0.641	0.85455
chr6	144575647	144576711	3.6066e-84	-0.553502	71	4.3188e-14	2.0312e-61	0.41326	0.96676
chr6	144576721	144577622	3.1611e-129	-0.502199	99	4.1189e-14	1.9593e-70	0.45268	0.95488
chr6	144577623	144577932	1.6161e-25	-0.404884	46	4.5186e-14	1.2402e-30	0.54709	0.95198
chr6	144577933	144578475	1.0872e-17	-0.262817	40	4.7629e-14	1.3111e-22	0.68228	0.9451
chr6	144597550	144597851	0.25893	-0.251154	13	6.542e-05	0.00030228	0.40582	0.65697
chr6	144669967	144670110	0.25893	-0.203333	10	9.1932e-06	0.00035138	0.55467	0.758
chr6	144671383	144671586	0.20487	-0.258767	10	0.00012107	0.00020412	0.16423	0.423
chr6	144671713	144671783	0.74809	-0.224214	14	2.9433e-05	0.0036311	0.35	0.57421
chr6	144805667	144805882	0.4024	-0.2207	10	0.00010727	0.00086539	0.62763	0.84833
chr6	145085962	145086326	0.85873	-0.2836	10	0.0068191	0.0056642	0.6608	0.9444
